# Supplementary material for: Methylene Blue-Enriched Feed Mitigates Acute Nitrite Intoxication in Nile tilapia (Oreochromis niloticus)
Source: Animals (Basel). 2026 Mar 29;16(7):1042. doi: 10.3390/ani16071042 (PMC13072318; doi:10.3390/ani16071042)
Supplement: Supplementary file 1 [file animals-16-01042-s001.zip]

Archive with 1 entries (1 files):
- animals-4155991-supplementary.mp4
